# Supplementary material for: The Australian Youth Cancer Service: Developing and Monitoring the Activity of Nationally Coordinated Adolescent and Young Adult Cancer Care
Source: Cancers (Basel). 2021 May 28;13(11):2675. doi: 10.3390/cancers13112675 (PMC8198716; doi:10.3390/cancers13112675)
Supplement: Supplementary file 1 [file cancers-13-02675-s001.zip]

Archive with 1 entries (1 files):
- cancers-1211040-supplementary.pdf
